# Supplementary material for: INMI1 Zika Virus NS4B Antagonizes the Interferon Signaling by Suppressing STAT1 Phosphorylation
Source: Viruses. 2021 Dec 6;13(12):2448. doi: 10.3390/v13122448 (PMC8705506; doi:10.3390/v13122448)
Supplement: Supplementary file 1 [file viruses-13-02448-s001.zip]

Archive with 1 entries (1 files):
- viruses-1463576-supplementary.pdf
